# Supplementary material for: Cytochrome P450 metabolism mediates low‐temperature resistance in pinewood nematode
Source: FEBS Open Bio. 2020 May 22;10(6):1171–9. doi: 10.1002/2211-5463.12871 (PMC7262887; doi:10.1002/2211-5463.12871)
Supplement: Supplementary file 1 — Table S1. KEGG pathway enrichment. [file FEB4-10-1171-s001.xlsx]

## Sheet: Sheet1
Supplementary Table S1. KEGG pathway enrichment.
#	Pathway	DEGs genes with pathway annotation (55)	All genes with pathway annotation (3329)	Pvalue	Qvalue	Pathway ID
1	Drug metabolism - cytochrome P450	10 (18.18%)	117 (3.51%)	1.5e-05	0.001069	ko00982
2	Metabolism of xenobiotics by cytochrome P450	9 (16.36%)	121 (3.63%)	0.000127	0.004521	ko00980
3	Phenylalanine, tyrosine and tryptophan biosynthesis	3 (5.45%)	8 (0.24%)	0.000225	0.005336	ko00400
4	Biosynthesis of secondary metabolites	15 (27.27%)	351 (10.54%)	0.000375	0.006665	ko01110
5	Biosynthesis of amino acids	6 (10.91%)	67 (2.01%)	0.000708	0.010053	ko01230
6	Cysteine and methionine metabolism	4 (7.27%)	44 (1.32%)	0.005547	0.065639	ko00270
7	Phenylalanine metabolism	3 (5.45%)	27 (0.81%)	0.009429	0.079762	ko00360
8	Jak-STAT signaling pathway	3 (5.45%)	27 (0.81%)	0.009429	0.079762	ko04630
9	Retinol metabolism	5 (9.09%)	81 (2.43%)	0.010111	0.079762	ko00830
10	Tyrosine metabolism	4 (7.27%)	56 (1.68%)	0.012969	0.092078	ko00350
11	Degradation of aromatic compounds	2 (3.64%)	12 (0.36%)	0.01591	0.102692	ko01220
12	Pentose and glucuronate interconversions	4 (7.27%)	63 (1.89%)	0.019321	0.114315	ko00040
13	Biosynthesis of antibiotics	8 (14.55%)	217 (6.52%)	0.024404	0.11625	ko01130
14	Sulfur metabolism	2 (3.64%)	16 (0.48%)	0.027733	0.11625	ko00920
15	Starch and sucrose metabolism	4 (7.27%)	71 (2.13%)	0.02861	0.11625	ko00500
16	Drug metabolism - other enzymes	4 (7.27%)	71 (2.13%)	0.02861	0.11625	ko00983
17	Longevity regulating pathway - multiple species	3 (5.45%)	41 (1.23%)	0.029222	0.11625	ko04213
18	Arachidonic acid metabolism	3 (5.45%)	42 (1.26%)	0.031109	0.11625	ko00590
19	TGF-beta signaling pathway	3 (5.45%)	42 (1.26%)	0.031109	0.11625	ko04350
20	Circadian rhythm	1 (1.82%)	2 (0.06%)	0.032775	0.116351	ko04710
21	Sphingolipid metabolism	3 (5.45%)	45 (1.35%)	0.037148	0.125597	ko00600
22	Ascorbate and aldarate metabolism	3 (5.45%)	46 (1.38%)	0.039286	0.126677	ko00053
23	Porphyrin and chlorophyll metabolism	3 (5.45%)	47 (1.41%)	0.041486	0.126677	ko00860
24	Glutathione metabolism	4 (7.27%)	82 (2.46%)	0.045112	0.126677	ko00480
25	Biosynthesis of unsaturated fatty acids	2 (3.64%)	21 (0.63%)	0.046056	0.126677	ko01040
26	Microbial metabolism in diverse environments	7 (12.73%)	202 (6.07%)	0.046389	0.126677	ko01120
27	Metabolic pathways	24 (43.64%)	1077 (32.35%)	0.050959	0.134004	ko01100
28	MAPK signaling pathway	4 (7.27%)	88 (2.64%)	0.055968	0.141918	ko04010
29	Ether lipid metabolism	2 (3.64%)	27 (0.81%)	0.072319	0.177056	ko00565
30	Glycerolipid metabolism	3 (5.45%)	60 (1.8%)	0.075467	0.177431	ko00561
31	Fatty acid degradation	3 (5.45%)	61 (1.83%)	0.078474	0.177431	ko00071
32	Cell cycle	1 (1.82%)	5 (0.15%)	0.079969	0.177431	ko04110
33	Notch signaling pathway	2 (3.64%)	31 (0.93%)	0.091923	0.194667	ko04330
34	Purine metabolism	5 (9.09%)	147 (4.42%)	0.093221	0.194667	ko00230
35	Ubiquinone and other terpenoid-quinone biosynthesis	1 (1.82%)	8 (0.24%)	0.1249	0.253369	ko00130
36	Carbon metabolism	4 (7.27%)	120 (3.6%)	0.134779	0.265814	ko01200
37	FoxO signaling pathway	3 (5.45%)	83 (2.49%)	0.156368	0.300058	ko04068
38	alpha-Linolenic acid metabolism	1 (1.82%)	11 (0.33%)	0.167675	0.313288	ko00592
39	Oocyte meiosis	1 (1.82%)	12 (0.36%)	0.181472	0.322113	ko04114
40	Insulin signaling pathway	1 (1.82%)	12 (0.36%)	0.181472	0.322113	ko04910
41	Protein processing in endoplasmic reticulum	4 (7.27%)	140 (4.21%)	0.198958	0.344537	ko04141
42	Wnt signaling pathway	3 (5.45%)	95 (2.85%)	0.206169	0.348524	ko04310
43	Ubiquitin mediated proteolysis	3 (5.45%)	97 (2.91%)	0.214817	0.354698	ko04120
44	Arginine biosynthesis	1 (1.82%)	17 (0.51%)	0.247158	0.383628	ko00220
45	Nicotinate and nicotinamide metabolism	1 (1.82%)	17 (0.51%)	0.247158	0.383628	ko00760
46	Fatty acid metabolism	2 (3.64%)	58 (1.74%)	0.248548	0.383628	ko01212
47	2-Oxocarboxylic acid metabolism	1 (1.82%)	18 (0.54%)	0.25966	0.392252	ko01210
48	Glycolysis / Gluconeogenesis	2 (3.64%)	67 (2.01%)	0.30416	0.449904	ko00010
49	Neuroactive ligand-receptor interaction	2 (3.64%)	71 (2.13%)	0.328729	0.457673	ko04080
50	Spliceosome	3 (5.45%)	125 (3.75%)	0.341328	0.457673	ko03040
51	Galactose metabolism	1 (1.82%)	25 (0.75%)	0.341643	0.457673	ko00052
52	Base excision repair	1 (1.82%)	25 (0.75%)	0.341643	0.457673	ko03410
53	Focal adhesion	1 (1.82%)	25 (0.75%)	0.341643	0.457673	ko04510
54	Glycerophospholipid metabolism	2 (3.64%)	75 (2.25%)	0.353082	0.464238	ko00564
55	Fatty acid elongation	1 (1.82%)	28 (0.84%)	0.373987	0.474162	ko00062
56	Glycine, serine and threonine metabolism	1 (1.82%)	28 (0.84%)	0.373987	0.474162	ko00260
57	ECM-receptor interaction	1 (1.82%)	30 (0.9%)	0.394677	0.485004	ko04512
58	Endocytosis	3 (5.45%)	137 (4.12%)	0.3962	0.485004	ko04144
59	Fructose and mannose metabolism	1 (1.82%)	31 (0.93%)	0.404768	0.487094	ko00051
60	Basal transcription factors	1 (1.82%)	36 (1.08%)	0.452801	0.535815	ko03022
61	Alanine, aspartate and glutamate metabolism	1 (1.82%)	38 (1.14%)	0.47093	0.548132	ko00250
62	Arginine and proline metabolism	1 (1.82%)	39 (1.17%)	0.479772	0.549416	ko00330
63	Propanoate metabolism	1 (1.82%)	41 (1.23%)	0.497023	0.560137	ko00640
64	ABC transporters	1 (1.82%)	43 (1.29%)	0.513712	0.561131	ko02010
65	Nucleotide excision repair	1 (1.82%)	43 (1.29%)	0.513712	0.561131	ko03420
66	Longevity regulating pathway - worm	1 (1.82%)	49 (1.47%)	0.560584	0.603052	ko04212
67	Valine, leucine and isoleucine degradation	1 (1.82%)	54 (1.62%)	0.596231	0.631827	ko00280
68	Oxidative phosphorylation	1 (1.82%)	100 (3%)	0.815746	0.851735	ko00190
69	Phagosome	1 (1.82%)	104 (3.12%)	0.827988	0.851988	ko04145
70	Peroxisome	1 (1.82%)	116 (3.48%)	0.860119	0.872407	ko04146
71	Lysosome	3 (5.45%)	297 (8.92%)	0.881149	0.881149	ko04142
Pathway Detail
#	Pathway	Differentially expressed genes
1	Drug metabolism - cytochrome P450	BXY_0276400, BXY_0298400, BXY_0579300, BXY_0690100, BXY_0959300, BXY_1088200, BXY_1088600, BXY_1134900, BXY_1562600, BXY_1574200
2	Metabolism of xenobiotics by cytochrome P450	BXY_0276400, BXY_0298400, BXY_0579300, BXY_0959300, BXY_1088200, BXY_1088600, BXY_1134900, BXY_1562600, BXY_1574200
3	Phenylalanine, tyrosine and tryptophan biosynthesis	BXY_0257300, BXY_0900900, BXY_1423800
4	Biosynthesis of secondary metabolites	BXY_0190600, BXY_0303300, BXY_0499100, BXY_0522200, BXY_0579300, BXY_0842500, BXY_0900900, BXY_0959300, BXY_1088200, BXY_1088600, BXY_1309700, BXY_1364900, BXY_1423800, BXY_1574200, BXY_1722500
5	Biosynthesis of amino acids	BXY_0257300, BXY_0262500, BXY_0842500, BXY_0900900, BXY_1423800, BXY_1722500
6	Cysteine and methionine metabolism	BXY_0842500, BXY_0900900, BXY_1423800, BXY_1722500
7	Phenylalanine metabolism	BXY_0257300, BXY_0900900, BXY_1423800
8	Jak-STAT signaling pathway	BXY_1045400, BXY_1220600, BXY_1221100
9	Retinol metabolism	BXY_0579300, BXY_0959300, BXY_1088200, BXY_1088600, BXY_1574200
10	Tyrosine metabolism	BXY_0900900, BXY_0959300, BXY_1423800, BXY_1574200
11	Degradation of aromatic compounds	BXY_0959300, BXY_1574200
12	Pentose and glucuronate interconversions	BXY_0579300, BXY_0702500, BXY_1088200, BXY_1088600
13	Biosynthesis of antibiotics	BXY_0262500, BXY_0842500, BXY_0900900, BXY_0959300, BXY_1309700, BXY_1423800, BXY_1574200, BXY_1722500
14	Sulfur metabolism	BXY_0842500, BXY_1722500
15	Starch and sucrose metabolism	BXY_0522200, BXY_0579300, BXY_1088200, BXY_1088600
16	Drug metabolism - other enzymes	BXY_0579300, BXY_1088200, BXY_1088600, BXY_1244700
17	Longevity regulating pathway - multiple species	BXY_0640100, BXY_0768000, BXY_1563600
18	Arachidonic acid metabolism	BXY_0298400, BXY_1134900, BXY_1562600
19	TGF-beta signaling pathway	BXY_0596900, BXY_1045400, BXY_1221100
20	Circadian rhythm	BXY_0596900
21	Sphingolipid metabolism	BXY_0074700, BXY_1169500, BXY_1364900
22	Ascorbate and aldarate metabolism	BXY_0579300, BXY_1088200, BXY_1088600
23	Porphyrin and chlorophyll metabolism	BXY_0579300, BXY_1088200, BXY_1088600
24	Glutathione metabolism	BXY_0276400, BXY_0298400, BXY_1134900, BXY_1562600
25	Biosynthesis of unsaturated fatty acids	BXY_0190600, BXY_0499100
26	Microbial metabolism in diverse environments	BXY_0262500, BXY_0690100, BXY_0842500, BXY_0959300, BXY_1423800, BXY_1574200, BXY_1722500
27	Metabolic pathways	XLOC_008592, BXY_0074700, BXY_0190600, BXY_0257300, BXY_0262500, BXY_0298400, BXY_0499100, BXY_0522200, BXY_0579300, BXY_0702500, BXY_0842500, BXY_0900900, BXY_0959300, BXY_1088200, BXY_1088600, BXY_1134900, BXY_1169500, BXY_1309700, BXY_1364900, BXY_1423800, BXY_1562600, BXY_1574200, BXY_1656100, BXY_1722500
28	MAPK signaling pathway	BXY_0640100, BXY_0768000, BXY_0799000, BXY_1563600
29	Ether lipid metabolism	BXY_0074700, BXY_1364900
30	Glycerolipid metabolism	BXY_0056600, BXY_0702500, BXY_1364900
31	Fatty acid degradation	BXY_0190600, BXY_0959300, BXY_1574200
32	Cell cycle	BXY_0596900
33	Notch signaling pathway	BXY_1045400, BXY_1221100
34	Purine metabolism	BXY_0064600, BXY_0543600, BXY_1279200, BXY_1412100, BXY_1472500
35	Ubiquinone and other terpenoid-quinone biosynthesis	BXY_0900900
36	Carbon metabolism	BXY_0262500, BXY_0842500, BXY_1423800, BXY_1722500
37	FoxO signaling pathway	BXY_1045400, BXY_1221100, BXY_1657800
38	alpha-Linolenic acid metabolism	BXY_0190600
39	Oocyte meiosis	BXY_0596900
40	Insulin signaling pathway	BXY_1220600
41	Protein processing in endoplasmic reticulum	BXY_0596900, BXY_0640100, BXY_0768000, BXY_1563600
42	Wnt signaling pathway	BXY_0596900, BXY_1045400, BXY_1221100
43	Ubiquitin mediated proteolysis	BXY_0420400, BXY_0596900, BXY_1409900
44	Arginine biosynthesis	BXY_1423800
45	Nicotinate and nicotinamide metabolism	BXY_1656100
46	Fatty acid metabolism	BXY_0190600, BXY_0499100
47	2-Oxocarboxylic acid metabolism	BXY_1423800
48	Glycolysis / Gluconeogenesis	BXY_0959300, BXY_1574200
49	Neuroactive ligand-receptor interaction	BXY_0794300, BXY_1335400
50	Spliceosome	BXY_0640100, BXY_0768000, BXY_1563600
51	Galactose metabolism	BXY_0702500
52	Base excision repair	BXY_1327800
53	Focal adhesion	BXY_0217100
54	Glycerophospholipid metabolism	BXY_0303300, BXY_1364900
55	Fatty acid elongation	BXY_0499100
56	Glycine, serine and threonine metabolism	BXY_0262500
57	ECM-receptor interaction	BXY_0217100
58	Endocytosis	BXY_0640100, BXY_0768000, BXY_1563600
59	Fructose and mannose metabolism	BXY_0702500
60	Basal transcription factors	BXY_0758000
61	Alanine, aspartate and glutamate metabolism	BXY_1423800
62	Arginine and proline metabolism	BXY_1423800
63	Propanoate metabolism	BXY_1309700
64	ABC transporters	BXY_0207200
65	Nucleotide excision repair	BXY_0758000
66	Longevity regulating pathway - worm	BXY_0034000
67	Valine, leucine and isoleucine degradation	BXY_1309700
68	Oxidative phosphorylation	XLOC_008592
69	Phagosome	BXY_1199800
70	Peroxisome	BXY_0190600
71	Lysosome	BXY_0636300, BXY_1046800, BXY_1169500
Back Top
