# Supplementary material for: Cytochrome P450 metabolism mediates low‐temperature resistance in pinewood nematode
Source: FEBS Open Bio. 2020 May 22;10(6):1171–9. doi: 10.1002/2211-5463.12871 (PMC7262887; doi:10.1002/2211-5463.12871)
Supplement: Supplementary file 2 — Table S2. Expression and KEGG annotations of P450‐related genes. [file FEB4-10-1171-s002.xls]

## Sheet: grep带有P450的
Gene_id	cold-1_fpkm	cold-2_fpkm	cold-3_fpkm	warm-1_fpkm	warm-2_fpkm	warm-3_fpkm	Description	KEGG_A_class	KEGG_B_class	Pathway	K_ID
BXY_1088200	0.28	0.16	0.38	0	0	0.08	UDP-glucuronosyltransferase 2C1 [Toxocara canis]	Metabolism	Xenobiotics biodegradation and metabolism;Metabolism of cofactors and vitamins;Carbohydrate metabolism;Global and Overview	ko01100//Metabolic pathways;ko01110//Biosynthesis of secondary metabolites;ko00980//Metabolism of xenobiotics by cytochrome P450;ko00982//Drug metabolism - cytochrome P450;ko00830//Retinol metabolism;ko00500//Starch and sucrose metabolism;ko00983//Drug metabolism - other enzymes;ko00040//Pentose and glucuronate interconversions;ko00860//Porphyrin and chlorophyll metabolism;ko00053//Ascorbate and …	K00699
BXY_1134900	5.64	6.31	8.76	1.11	1.98	1.61	glutathione s-transferase 1 [Ascaris suum]	Metabolism	Metabolism of other amino acids;Xenobiotics biodegradation and metabolism;Global and Overview;Lipid metabolism	ko01100//Metabolic pathways;ko00980//Metabolism of xenobiotics by cytochrome P450;ko00982//Drug metabolism - cytochrome P450;ko00480//Glutathione metabolism;ko00590//Arachidonic acid metabolism	K04097
BXY_1196700	0	0	0.61	0	0	0.15	PREDICTED: trans-1,2-dihydrobenzene-1,2-diol dehydrogenase-like [Nicrophorus vespilloides]	Metabolism	Xenobiotics biodegradation and metabolism;Carbohydrate metabolism	ko00980//Metabolism of xenobiotics by cytochrome P450;ko00040//Pentose and glucuronate interconversions	K00078
BXY_1488900	0.23	0.25	0	0	0	0.13	CYtochrome P450 family [Caenorhabditis elegans]	Metabolism	Global and Overview;Lipid metabolism	ko01100//Metabolic pathways;ko00590//Arachidonic acid metabolism	K07422
BXY_1697600	0.77	0.86	0.75	0.28	0.28	0.15	CYtochrome P450 family [Caenorhabditis elegans]	-	-	-	-
BXY_0276400	0.77	0.96	1.41	0	0.66	0.49	CRE-GST-9 protein [Caenorhabditis remanei]	Metabolism	Xenobiotics biodegradation and metabolism;Metabolism of other amino acids	ko00980//Metabolism of xenobiotics by cytochrome P450;ko00982//Drug metabolism - cytochrome P450;ko00480//Glutathione metabolism	K00799
BXY_1562600	1.85	1.81	1.36	0.63	0.51	0.73	sigma class glutathione S-transferase [Baylisascaris schroederi]	Metabolism	Xenobiotics biodegradation and metabolism;Metabolism of other amino acids;Global and Overview;Lipid metabolism	ko01100//Metabolic pathways;ko00980//Metabolism of xenobiotics by cytochrome P450;ko00982//Drug metabolism - cytochrome P450;ko00480//Glutathione metabolism;ko00590//Arachidonic acid metabolism	K04097
BXY_0579300	0.7	0.98	0.62	0.27	0.36	0.24	CRE-UGT-15 protein [Caenorhabditis remanei]	Metabolism	Carbohydrate metabolism;Metabolism of cofactors and vitamins;Xenobiotics biodegradation and metabolism;Global and Overview	ko01100//Metabolic pathways;ko01110//Biosynthesis of secondary metabolites;ko00980//Metabolism of xenobiotics by cytochrome P450;ko00982//Drug metabolism - cytochrome P450;ko00830//Retinol metabolism;ko00500//Starch and sucrose metabolism;ko00983//Drug metabolism - other enzymes;ko00040//Pentose and glucuronate interconversions;ko00860//Porphyrin and chlorophyll metabolism;ko00053//Ascorbate and …	K00699
BXY_0064500	0.23	0.13	0.41	0	0.13	0.2	glutathione S-transferase protein [Oesophagostomum dentatum]	Metabolism	Lipid metabolism;Global and Overview;Metabolism of other amino acids;Xenobiotics biodegradation and metabolism	ko01100//Metabolic pathways;ko00980//Metabolism of xenobiotics by cytochrome P450;ko00982//Drug metabolism - cytochrome P450;ko00480//Glutathione metabolism;ko00590//Arachidonic acid metabolism	K04097
BXY_0817800	10.73	9	9.69	3.98	5.03	3.61	Cytochrome P450 domain containing protein [Haemonchus contortus]	-	-	-	-
BXY_0803400	9.13	9.05	8.35	3.62	3.89	4.24	Cytochrome P450 4V2 [Toxocara canis]	-	-	-	-
BXY_0298400	27.56	29.12	30.48	13.09	16.82	13.32	glutathione S-transferase-1 [Meloidogyne incognita]	Metabolism	Xenobiotics biodegradation and metabolism;Metabolism of other amino acids;Lipid metabolism;Global and Overview	ko01100//Metabolic pathways;ko00980//Metabolism of xenobiotics by cytochrome P450;ko00982//Drug metabolism - cytochrome P450;ko00480//Glutathione metabolism;ko00590//Arachidonic acid metabolism	K04097
BXY_0251300	4.76	6.09	4.93	2.36	3.29	2.62	hydrolase, alpha/beta domain protein [Necator americanus]	Metabolism	Xenobiotics biodegradation and metabolism	ko00980//Metabolism of xenobiotics by cytochrome P450	K01253
BXY_0495900	80.33	89.85	84.65	44.78	49.46	42.75	CYtochrome P450 family [Caenorhabditis elegans]	-	-	-	-
BXY_1706000	54.05	69.42	64.94	32.61	36.49	32.3	Alcohol dehydrogenase 4, mitochondrial, partial [Anoplophora glabripennis]	Metabolism	Lipid metabolism;Global and Overview;Metabolism of cofactors and vitamins;Xenobiotics biodegradation and metabolism;Carbohydrate metabolism;Amino acid metabolism	ko01100//Metabolic pathways;ko01110//Biosynthesis of secondary metabolites;ko01130//Biosynthesis of antibiotics;ko01120//Microbial metabolism in diverse environments;ko00980//Metabolism of xenobiotics by cytochrome P450;ko00982//Drug metabolism - cytochrome P450;ko00830//Retinol metabolism;ko00010//Glycolysis / Gluconeogenesis;ko00071//Fatty acid degradation;ko00350//Tyrosine metabolism;ko01220//…	K13953
BXY_1247000	255.62	316.8	292.49	164.49	159.89	158.85	CBN-SODH-2 protein [Caenorhabditis brenneri]	Metabolism	Lipid metabolism;Global and Overview;Metabolism of cofactors and vitamins;Xenobiotics biodegradation and metabolism;Amino acid metabolism;Carbohydrate metabolism	ko01100//Metabolic pathways;ko01110//Biosynthesis of secondary metabolites;ko01130//Biosynthesis of antibiotics;ko01120//Microbial metabolism in diverse environments;ko00980//Metabolism of xenobiotics by cytochrome P450;ko00982//Drug metabolism - cytochrome P450;ko00830//Retinol metabolism;ko00010//Glycolysis / Gluconeogenesis;ko00071//Fatty acid degradation;ko00350//Tyrosine metabolism;ko01220//…	K13953
BXY_0628600	0	0	0.53	0.12	0	0.19	Protein CBR-GST-12 [Caenorhabditis briggsae]	Metabolism	Metabolism of other amino acids;Xenobiotics biodegradation and metabolism	ko00980//Metabolism of xenobiotics by cytochrome P450;ko00982//Drug metabolism - cytochrome P450;ko00480//Glutathione metabolism	K00799
BXY_0726900	30.38	30.37	32.82	15.97	19.62	19.55	Bm9963 [Brugia malayi]	Metabolism	Global and Overview;Lipid metabolism;Xenobiotics biodegradation and metabolism;Metabolism of other amino acids	ko01100//Metabolic pathways;ko00980//Metabolism of xenobiotics by cytochrome P450;ko00982//Drug metabolism - cytochrome P450;ko00480//Glutathione metabolism;ko00590//Arachidonic acid metabolism	K04097
BXY_0727300	64.15	62.1	77.75	38.14	43.19	40.3	DSBA oxidoreductase domain containing protein [Haemonchus contortus]	Metabolism;Cellular Processes	Metabolism of other amino acids;Xenobiotics biodegradation and metabolism;Transport and catabolism	ko00980//Metabolism of xenobiotics by cytochrome P450;ko00982//Drug metabolism - cytochrome P450;ko04146//Peroxisome;ko00480//Glutathione metabolism	K13299
BXY_1088300	26.78	32.2	33.95	17.71	20.73	17.55	UDP-glucuronosyltransferase 2C1 [Toxocara canis]	Metabolism	Global and Overview;Carbohydrate metabolism;Metabolism of cofactors and vitamins;Xenobiotics biodegradation and metabolism	ko01100//Metabolic pathways;ko01110//Biosynthesis of secondary metabolites;ko00980//Metabolism of xenobiotics by cytochrome P450;ko00982//Drug metabolism - cytochrome P450;ko00830//Retinol metabolism;ko00500//Starch and sucrose metabolism;ko00983//Drug metabolism - other enzymes;ko00040//Pentose and glucuronate interconversions;ko00860//Porphyrin and chlorophyll metabolism;ko00053//Ascorbate and …	K00699
BXY_0076600	0.3	0.55	0.54	0.29	0.29	0.26	CYtochrome P450 family [Caenorhabditis elegans]	-	-	-	-
BXY_0111600	0.48	0.64	0.34	0.16	0.47	0.27	cytochrome P450 33C9 [Bursaphelenchus xylophilus]	-	-	-	-
BXY_0497500	3.07	3.38	3.12	1.88	1.78	2.26	UDP-glucuronosyltransferase 2C1 [Toxocara canis]	Metabolism	Global and Overview;Carbohydrate metabolism;Xenobiotics biodegradation and metabolism;Metabolism of cofactors and vitamins	ko01100//Metabolic pathways;ko01110//Biosynthesis of secondary metabolites;ko00980//Metabolism of xenobiotics by cytochrome P450;ko00982//Drug metabolism - cytochrome P450;ko00830//Retinol metabolism;ko00500//Starch and sucrose metabolism;ko00983//Drug metabolism - other enzymes;ko00040//Pentose and glucuronate interconversions;ko00860//Porphyrin and chlorophyll metabolism;ko00053//Ascorbate and …	K00699
BXY_0800100	3.02	2.57	4	2.04	1.99	1.94	cytochrome P450 33C9 [Bursaphelenchus xylophilus]	-	-	-	-
BXY_0625200	1.61	1.92	2.45	1.31	1.03	1.4	CYtochrome P450 family [Caenorhabditis elegans]	-	-	-	-
BXY_0545400	235.18	234.53	240.42	148.9	146.92	152.47	Glutathione S-transferase domain containing protein [Haemonchus contortus]	Metabolism	Metabolism of other amino acids;Xenobiotics biodegradation and metabolism	ko00980//Metabolism of xenobiotics by cytochrome P450;ko00982//Drug metabolism - cytochrome P450;ko00480//Glutathione metabolism	K00799
BXY_0465400	0.81	1.11	1.12	0.64	0.69	0.59	UDP-glucuronosyl/UDP-glucosyltransferase family-containing protein [Strongyloides ratti]	Metabolism	Global and Overview;Carbohydrate metabolism;Xenobiotics biodegradation and metabolism;Metabolism of cofactors and vitamins	ko01100//Metabolic pathways;ko01110//Biosynthesis of secondary metabolites;ko00980//Metabolism of xenobiotics by cytochrome P450;ko00982//Drug metabolism - cytochrome P450;ko00830//Retinol metabolism;ko00500//Starch and sucrose metabolism;ko00983//Drug metabolism - other enzymes;ko00040//Pentose and glucuronate interconversions;ko00860//Porphyrin and chlorophyll metabolism;ko00053//Ascorbate and …	K00699
BXY_0175000	13.8	19.67	14.92	11.34	10.03	9.22	sigma class glutathione S-transferase [Baylisascaris schroederi]	Metabolism	Lipid metabolism;Global and Overview;Xenobiotics biodegradation and metabolism;Metabolism of other amino acids	ko01100//Metabolic pathways;ko00980//Metabolism of xenobiotics by cytochrome P450;ko00982//Drug metabolism - cytochrome P450;ko00480//Glutathione metabolism;ko00590//Arachidonic acid metabolism	K04097
BXY_0799800	32.23	39.11	46.24	25.99	22.86	27.88	cytochrome P450 33C9 [Bursaphelenchus xylophilus]	-	-	-	-
BXY_0555300	1.23	1.73	1.66	0.95	1	1.07	Protein CBR-UGT-47 [Caenorhabditis briggsae]	Metabolism	Carbohydrate metabolism;Metabolism of cofactors and vitamins;Xenobiotics biodegradation and metabolism;Global and Overview	ko01100//Metabolic pathways;ko01110//Biosynthesis of secondary metabolites;ko00980//Metabolism of xenobiotics by cytochrome P450;ko00982//Drug metabolism - cytochrome P450;ko00830//Retinol metabolism;ko00500//Starch and sucrose metabolism;ko00983//Drug metabolism - other enzymes;ko00040//Pentose and glucuronate interconversions;ko00860//Porphyrin and chlorophyll metabolism;ko00053//Ascorbate and …	K00699
BXY_0411500	12.16	11.87	12.87	7.55	8.28	9.06	CYtochrome P450 family [Caenorhabditis elegans]	-	-	-	-
BXY_1268700	2.11	1.85	2.15	1.12	1.75	1.27	Cytochrome P450 domain containing protein [Haemonchus contortus]	-	-	-	-
BXY_1214100	1.07	1.2	1.77	0.7	0.82	1.23	Dimethylaniline monooxygenase [N-oxide-forming] 5 [Exaiptasia pallida]	Metabolism	Xenobiotics biodegradation and metabolism;Global and Overview	ko01120//Microbial metabolism in diverse environments;ko00982//Drug metabolism - cytochrome P450	K00485
BXY_1038300	31.67	32.15	31.47	18.98	22.77	23.33	PREDICTED: glutathione S-transferase kappa 1 [Stegastes partitus]	Metabolism;Cellular Processes	Transport and catabolism;Xenobiotics biodegradation and metabolism;Metabolism of other amino acids	ko00980//Metabolism of xenobiotics by cytochrome P450;ko00982//Drug metabolism - cytochrome P450;ko04146//Peroxisome;ko00480//Glutathione metabolism	K13299
BXY_0073400	21	19.6	23.31	14.03	16.37	14.74	cytochrome P450 33D3 [Bursaphelenchus xylophilus]	-	-	-	-
BXY_1562700	0.29	0	0.17	0.08	0	0.25	sigma class glutathione S-transferase [Baylisascaris schroederi]	Metabolism	Xenobiotics biodegradation and metabolism;Metabolism of other amino acids	ko00980//Metabolism of xenobiotics by cytochrome P450;ko00982//Drug metabolism - cytochrome P450;ko00480//Glutathione metabolism	K00799
BXY_1154100	8.76	9.46	9.34	5.4	7.57	6.89	udp-glucuronosyltransferase ugt-48 [Ascaris suum]	Metabolism	Global and Overview;Carbohydrate metabolism;Metabolism of cofactors and vitamins;Xenobiotics biodegradation and metabolism	ko01100//Metabolic pathways;ko01110//Biosynthesis of secondary metabolites;ko00980//Metabolism of xenobiotics by cytochrome P450;ko00982//Drug metabolism - cytochrome P450;ko00830//Retinol metabolism;ko00500//Starch and sucrose metabolism;ko00983//Drug metabolism - other enzymes;ko00040//Pentose and glucuronate interconversions;ko00860//Porphyrin and chlorophyll metabolism;ko00053//Ascorbate and …	K00699
BXY_0584100	43.79	44.74	41.08	25.51	34.29	34.49	UDP-glucuronosyl UDP-glucosyltransferase domain containing protein [Haemonchus contortus]	Metabolism	Metabolism of cofactors and vitamins;Xenobiotics biodegradation and metabolism;Carbohydrate metabolism;Global and Overview	ko01100//Metabolic pathways;ko01110//Biosynthesis of secondary metabolites;ko00980//Metabolism of xenobiotics by cytochrome P450;ko00982//Drug metabolism - cytochrome P450;ko00830//Retinol metabolism;ko00500//Starch and sucrose metabolism;ko00983//Drug metabolism - other enzymes;ko00040//Pentose and glucuronate interconversions;ko00860//Porphyrin and chlorophyll metabolism;ko00053//Ascorbate and …	K00699
BXY_0119000	7.47	8.36	8.57	6.2	5.58	6.01	Cytochrome P450 domain containing protein [Haemonchus contortus]	-	-	-	-
BXY_0545500	51.09	51.29	60.61	35.92	43.26	41.68	PREDICTED: hematopoietic prostaglandin D synthase [Coturnix japonica]	Metabolism	Global and Overview;Lipid metabolism;Metabolism of other amino acids;Xenobiotics biodegradation and metabolism	ko01100//Metabolic pathways;ko00980//Metabolism of xenobiotics by cytochrome P450;ko00982//Drug metabolism - cytochrome P450;ko00480//Glutathione metabolism;ko00590//Arachidonic acid metabolism	K04097
BXY_0170300	10.1	14.53	12.41	8.93	9.98	8.65	CYtochrome P450 family [Caenorhabditis elegans]	-	-	-	-
BXY_1372500	89.54	130.31	132.51	81.29	87.68	93.77	C. briggsae CBR-ALH-4 protein [Caenorhabditis briggsae]	Metabolism	Global and Overview;Xenobiotics biodegradation and metabolism;Metabolism of other amino acids;Carbohydrate metabolism;Amino acid metabolism	ko01100//Metabolic pathways;ko01110//Biosynthesis of secondary metabolites;ko01120//Microbial metabolism in diverse environments;ko00980//Metabolism of xenobiotics by cytochrome P450;ko00982//Drug metabolism - cytochrome P450;ko00010//Glycolysis / Gluconeogenesis;ko00350//Tyrosine metabolism;ko00410//beta-Alanine metabolism;ko00360//Phenylalanine metabolism;ko00340//Histidine metabolism	K00129
BXY_0299900	53.98	49.13	46.22	36.93	36.95	37.54	C. briggsae CBR-GST-9 protein [Caenorhabditis briggsae]	Metabolism	Metabolism of other amino acids;Xenobiotics biodegradation and metabolism	ko00980//Metabolism of xenobiotics by cytochrome P450;ko00982//Drug metabolism - cytochrome P450;ko00480//Glutathione metabolism	K00799
BXY_0298800	3.57	4.79	6.47	4.01	3.23	4.07	Glutathione S-transferase [Pristionchus pacificus]	Metabolism	Metabolism of other amino acids;Xenobiotics biodegradation and metabolism	ko00980//Metabolism of xenobiotics by cytochrome P450;ko00982//Drug metabolism - cytochrome P450;ko00480//Glutathione metabolism	K00799
BXY_0593900	59.99	68.59	74.97	43.05	54.52	58.5	-	Metabolism	Carbohydrate metabolism;Xenobiotics biodegradation and metabolism;Metabolism of cofactors and vitamins;Global and Overview	ko01100//Metabolic pathways;ko01110//Biosynthesis of secondary metabolites;ko00980//Metabolism of xenobiotics by cytochrome P450;ko00982//Drug metabolism - cytochrome P450;ko00830//Retinol metabolism;ko00500//Starch and sucrose metabolism;ko00983//Drug metabolism - other enzymes;ko00040//Pentose and glucuronate interconversions;ko00860//Porphyrin and chlorophyll metabolism;ko00053//Ascorbate and …	K00699
BXY_0594100	46.92	52.62	58.73	40.41	41.84	39.85	Glutathione S-Transferase [Caenorhabditis elegans]	Metabolism	Xenobiotics biodegradation and metabolism;Metabolism of other amino acids	ko00980//Metabolism of xenobiotics by cytochrome P450;ko00982//Drug metabolism - cytochrome P450;ko00480//Glutathione metabolism	K00799
BXY_0081200	15.86	18.09	17	14.33	12.1	13.14	Cytochrome P450 18a1 [Strongyloides ratti]	-	-	-	-
BXY_0435400	7.74	8.53	9.69	6.27	7.86	6.13	CRE-ALH-4 protein [Caenorhabditis remanei]	Metabolism	Amino acid metabolism;Carbohydrate metabolism;Metabolism of other amino acids;Xenobiotics biodegradation and metabolism;Global and Overview	ko01100//Metabolic pathways;ko01110//Biosynthesis of secondary metabolites;ko01120//Microbial metabolism in diverse environments;ko00980//Metabolism of xenobiotics by cytochrome P450;ko00982//Drug metabolism - cytochrome P450;ko00010//Glycolysis / Gluconeogenesis;ko00350//Tyrosine metabolism;ko00410//beta-Alanine metabolism;ko00360//Phenylalanine metabolism;ko00340//Histidine metabolism	K00129
BXY_0298300	13.77	14.62	14	13.54	8.94	11.39	sigma class glutathione S-transferase [Baylisascaris schroederi]	Metabolism	Xenobiotics biodegradation and metabolism;Metabolism of other amino acids	ko00980//Metabolism of xenobiotics by cytochrome P450;ko00982//Drug metabolism - cytochrome P450;ko00480//Glutathione metabolism	K00799
BXY_0016000	17.65	19.66	19.92	13.23	15.39	17.58	PREDICTED: trans-1,2-dihydrobenzene-1,2-diol dehydrogenase-like isoform X3 [Hippocampus comes]	Metabolism	Xenobiotics biodegradation and metabolism;Carbohydrate metabolism	ko00980//Metabolism of xenobiotics by cytochrome P450;ko00040//Pentose and glucuronate interconversions	K00078
BXY_0799900	1.05	1.02	1.01	0.89	1	0.6	cytochrome P450 33C9 [Bursaphelenchus xylophilus]	-	-	-	-
BXY_0629100	23.81	23.56	20.33	16.78	20.93	17.45	sigma class glutathione S-transferase [Baylisascaris schroederi]	Metabolism	Metabolism of other amino acids;Xenobiotics biodegradation and metabolism	ko00980//Metabolism of xenobiotics by cytochrome P450;ko00982//Drug metabolism - cytochrome P450;ko00480//Glutathione metabolism	K00799
BXY_0209700	69.67	87.87	85.95	65.59	66.68	67.71	UDP-glucuronosyl UDP-glucosyltransferase domain containing protein [Haemonchus contortus]	Metabolism	Xenobiotics biodegradation and metabolism;Metabolism of cofactors and vitamins;Carbohydrate metabolism;Global and Overview	ko01100//Metabolic pathways;ko01110//Biosynthesis of secondary metabolites;ko00980//Metabolism of xenobiotics by cytochrome P450;ko00982//Drug metabolism - cytochrome P450;ko00830//Retinol metabolism;ko00500//Starch and sucrose metabolism;ko00983//Drug metabolism - other enzymes;ko00040//Pentose and glucuronate interconversions;ko00860//Porphyrin and chlorophyll metabolism;ko00053//Ascorbate and …	K00699
BXY_1188700	1.98	1.79	2.62	1.85	1.69	1.71	CYtochrome P450 family [Caenorhabditis elegans]	-	-	-	-
BXY_1473400	8.6	9.03	6.6	6.72	6.34	7.71	fatty aldehyde dehydrogenase [Ascaris suum]	Metabolism	Metabolism of other amino acids;Xenobiotics biodegradation and metabolism;Amino acid metabolism;Carbohydrate metabolism;Global and Overview	ko01100//Metabolic pathways;ko01110//Biosynthesis of secondary metabolites;ko01120//Microbial metabolism in diverse environments;ko00980//Metabolism of xenobiotics by cytochrome P450;ko00982//Drug metabolism - cytochrome P450;ko00010//Glycolysis / Gluconeogenesis;ko00350//Tyrosine metabolism;ko00410//beta-Alanine metabolism;ko00360//Phenylalanine metabolism;ko00340//Histidine metabolism	K00129
BXY_0451400	2.04	1.6	2.4	2.01	1.45	1.74	cytochrome P450 [Pristionchus pacificus]	-	-	-	-
BXY_0629200	54.96	56.07	57.31	45.8	49.35	49.81	Glutathione S-transferase 1 [Toxocara canis]	Metabolism;Organismal Systems	Aging;Xenobiotics biodegradation and metabolism;Metabolism of other amino acids	ko00980//Metabolism of xenobiotics by cytochrome P450;ko00982//Drug metabolism - cytochrome P450;ko00480//Glutathione metabolism;ko04212//Longevity regulating pathway - worm	K00799
BXY_1706200	0.73	1.22	0.77	0.8	0.64	0.91	Probable glutathione S-transferase 6 [Caenorhabditis elegans]	Metabolism	Global and Overview;Lipid metabolism;Xenobiotics biodegradation and metabolism;Metabolism of other amino acids	ko01100//Metabolic pathways;ko00980//Metabolism of xenobiotics by cytochrome P450;ko00982//Drug metabolism - cytochrome P450;ko00480//Glutathione metabolism;ko00590//Arachidonic acid metabolism	K04097
BXY_0530300	23.18	20.53	18.53	17.76	17.99	18.07	aldehyde dehydrogenase family protein [Ancylostoma ceylanicum]	Metabolism	Global and Overview;Metabolism of other amino acids;Xenobiotics biodegradation and metabolism;Amino acid metabolism;Carbohydrate metabolism	ko01100//Metabolic pathways;ko01110//Biosynthesis of secondary metabolites;ko01120//Microbial metabolism in diverse environments;ko00980//Metabolism of xenobiotics by cytochrome P450;ko00982//Drug metabolism - cytochrome P450;ko00010//Glycolysis / Gluconeogenesis;ko00350//Tyrosine metabolism;ko00410//beta-Alanine metabolism;ko00360//Phenylalanine metabolism;ko00340//Histidine metabolism	K00129
BXY_0298600	35.81	35.74	33.4	30.97	31.43	28.49	Glutathione S-transferase [Pristionchus pacificus]	Metabolism	Global and Overview;Lipid metabolism;Metabolism of other amino acids;Xenobiotics biodegradation and metabolism	ko01100//Metabolic pathways;ko00980//Metabolism of xenobiotics by cytochrome P450;ko00982//Drug metabolism - cytochrome P450;ko00480//Glutathione metabolism;ko00590//Arachidonic acid metabolism	K04097
BXY_1067500	7.8	7.87	8.53	6.75	6.88	7.42	sigma class glutathione S-transferase [Baylisascaris schroederi]	Metabolism	Xenobiotics biodegradation and metabolism;Metabolism of other amino acids;Lipid metabolism;Global and Overview	ko01100//Metabolic pathways;ko00980//Metabolism of xenobiotics by cytochrome P450;ko00982//Drug metabolism - cytochrome P450;ko00480//Glutathione metabolism;ko00590//Arachidonic acid metabolism	K04097
BXY_0800000	2.54	3.11	3.21	2.25	2.83	2.63	cytochrome P450 33C9 [Bursaphelenchus xylophilus]	-	-	-	-
BXY_0205800	96.62	91.02	109.6	72.35	98.29	91.4	C. briggsae CBR-SODH-1 protein [Caenorhabditis briggsae]	Metabolism	Metabolism of cofactors and vitamins;Xenobiotics biodegradation and metabolism;Amino acid metabolism;Carbohydrate metabolism;Lipid metabolism;Global and Overview	ko01100//Metabolic pathways;ko01110//Biosynthesis of secondary metabolites;ko01130//Biosynthesis of antibiotics;ko01120//Microbial metabolism in diverse environments;ko00980//Metabolism of xenobiotics by cytochrome P450;ko00982//Drug metabolism - cytochrome P450;ko00830//Retinol metabolism;ko00010//Glycolysis / Gluconeogenesis;ko00071//Fatty acid degradation;ko00350//Tyrosine metabolism;ko01220//…	K13953
BXY_0629000	8.94	5.33	8.2	6.61	7.25	5.97	sigma class glutathione S-transferase [Baylisascaris schroederi]	Metabolism	Xenobiotics biodegradation and metabolism;Metabolism of other amino acids	ko00980//Metabolism of xenobiotics by cytochrome P450;ko00982//Drug metabolism - cytochrome P450;ko00480//Glutathione metabolism	K00799
BXY_0587000	79.46	84.9	81.88	69.89	70.49	77.15	UDP-glucuronosyl UDP-glucosyltransferase domain containing protein [Haemonchus contortus]	Metabolism	Global and Overview;Carbohydrate metabolism;Metabolism of cofactors and vitamins;Xenobiotics biodegradation and metabolism	ko01100//Metabolic pathways;ko01110//Biosynthesis of secondary metabolites;ko00980//Metabolism of xenobiotics by cytochrome P450;ko00982//Drug metabolism - cytochrome P450;ko00830//Retinol metabolism;ko00500//Starch and sucrose metabolism;ko00983//Drug metabolism - other enzymes;ko00040//Pentose and glucuronate interconversions;ko00860//Porphyrin and chlorophyll metabolism;ko00053//Ascorbate and …	K00699
BXY_1042800	1.54	1.99	1.49	1.43	1.84	1.2	CYtochrome P450 family [Caenorhabditis elegans]	-	-	-	-
BXY_0209800	13.13	12.66	13.58	10.31	12	13.05	UDP-glucuronosyl UDP-glucosyltransferase domain containing protein [Haemonchus contortus]	Metabolism	Metabolism of cofactors and vitamins;Xenobiotics biodegradation and metabolism;Carbohydrate metabolism;Global and Overview	ko01100//Metabolic pathways;ko01110//Biosynthesis of secondary metabolites;ko00980//Metabolism of xenobiotics by cytochrome P450;ko00982//Drug metabolism - cytochrome P450;ko00830//Retinol metabolism;ko00500//Starch and sucrose metabolism;ko00983//Drug metabolism - other enzymes;ko00040//Pentose and glucuronate interconversions;ko00860//Porphyrin and chlorophyll metabolism;ko00053//Ascorbate and …	K00699
BXY_0748800	109.24	98.17	99.5	97.99	89.33	95.35	CYtochrome P450 family [Caenorhabditis elegans]	-	-	-	-
BXY_1088400	6.01	6.11	4.36	5.26	5.37	4.57	UDP-glucuronosyltransferase 2C1 [Toxocara canis]	Metabolism	Carbohydrate metabolism;Metabolism of cofactors and vitamins;Xenobiotics biodegradation and metabolism;Global and Overview	ko01100//Metabolic pathways;ko01110//Biosynthesis of secondary metabolites;ko00980//Metabolism of xenobiotics by cytochrome P450;ko00982//Drug metabolism - cytochrome P450;ko00830//Retinol metabolism;ko00500//Starch and sucrose metabolism;ko00983//Drug metabolism - other enzymes;ko00040//Pentose and glucuronate interconversions;ko00860//Porphyrin and chlorophyll metabolism;ko00053//Ascorbate and …	K00699
BXY_1154300	61.14	50.92	51.39	50.61	48.87	51.3	UDP-glucoronosyl and UDP-glucosyl transferase [Oesophagostomum dentatum]	Metabolism	Global and Overview;Carbohydrate metabolism;Xenobiotics biodegradation and metabolism;Metabolism of cofactors and vitamins	ko01100//Metabolic pathways;ko01110//Biosynthesis of secondary metabolites;ko00980//Metabolism of xenobiotics by cytochrome P450;ko00982//Drug metabolism - cytochrome P450;ko00830//Retinol metabolism;ko00500//Starch and sucrose metabolism;ko00983//Drug metabolism - other enzymes;ko00040//Pentose and glucuronate interconversions;ko00860//Porphyrin and chlorophyll metabolism;ko00053//Ascorbate and …	K00699
BXY_0298000	0.7	1.33	1.08	1.18	0.65	1.08	Epoxide hydrolase [Caenorhabditis elegans]	Metabolism	Xenobiotics biodegradation and metabolism	ko00980//Metabolism of xenobiotics by cytochrome P450	K01253
BXY_1568900	5.8	4.55	5.06	3.66	5.5	5.26	PREDICTED: dimethylaniline monooxygenase [N-oxide-forming] 2 isoform X2 [Chrysemys picta bellii]	Metabolism	Global and Overview;Xenobiotics biodegradation and metabolism	ko01120//Microbial metabolism in diverse environments;ko00982//Drug metabolism - cytochrome P450	K00485
BXY_0800700	52.89	59.71	59.5	56.04	51.04	54.58	dihydrodiol dehydrogenase (dimeric), like [Danio rerio]	Metabolism	Xenobiotics biodegradation and metabolism;Carbohydrate metabolism	ko00980//Metabolism of xenobiotics by cytochrome P450;ko00040//Pentose and glucuronate interconversions	K00078
BXY_0794400	48.72	46.98	48.19	44.89	47.32	43.98	UDP-glucuronosyl UDP-glucosyltransferase domain containing protein [Haemonchus contortus]	Metabolism	Global and Overview;Xenobiotics biodegradation and metabolism;Metabolism of cofactors and vitamins;Carbohydrate metabolism	ko01100//Metabolic pathways;ko01110//Biosynthesis of secondary metabolites;ko00980//Metabolism of xenobiotics by cytochrome P450;ko00982//Drug metabolism - cytochrome P450;ko00830//Retinol metabolism;ko00500//Starch and sucrose metabolism;ko00983//Drug metabolism - other enzymes;ko00040//Pentose and glucuronate interconversions;ko00860//Porphyrin and chlorophyll metabolism;ko00053//Ascorbate and …	K00699
BXY_1237400	21.47	20.31	21.17	18.85	20.65	20.46	Cytochrome P450 domain containing protein [Haemonchus contortus]	-	-	-	-
BXY_0817900	18.49	20.68	21.23	17.96	19.13	20.53	aldehyde dehydrogenase family protein [Ancylostoma ceylanicum]	Metabolism	Global and Overview;Metabolism of other amino acids;Xenobiotics biodegradation and metabolism;Amino acid metabolism;Carbohydrate metabolism	ko01100//Metabolic pathways;ko01110//Biosynthesis of secondary metabolites;ko01120//Microbial metabolism in diverse environments;ko00980//Metabolism of xenobiotics by cytochrome P450;ko00982//Drug metabolism - cytochrome P450;ko00010//Glycolysis / Gluconeogenesis;ko00350//Tyrosine metabolism;ko00410//beta-Alanine metabolism;ko00360//Phenylalanine metabolism;ko00340//Histidine metabolism	K00129
BXY_0271600	18.08	18.12	17.21	14.41	17.51	19.15	PREDICTED: glutathione S-transferase kappa 1-like [Amphimedon queenslandica]	Cellular Processes;Metabolism	Metabolism of other amino acids;Xenobiotics biodegradation and metabolism;Transport and catabolism	ko00980//Metabolism of xenobiotics by cytochrome P450;ko00982//Drug metabolism - cytochrome P450;ko04146//Peroxisome;ko00480//Glutathione metabolism	K13299
BXY_0774400	30.63	30.07	30.71	29.66	27.66	30.1	Dimethylaniline monooxygenase [N-oxide-forming] 5 [Toxocara canis]	Metabolism	Xenobiotics biodegradation and metabolism;Global and Overview	ko01120//Microbial metabolism in diverse environments;ko00982//Drug metabolism - cytochrome P450	K00485
BXY_1005500	14.29	16.98	13.74	13.27	15.16	14.66	sigma class glutathione S-transferase [Baylisascaris schroederi]	Metabolism	Lipid metabolism;Global and Overview;Xenobiotics biodegradation and metabolism;Metabolism of other amino acids	ko01100//Metabolic pathways;ko00980//Metabolism of xenobiotics by cytochrome P450;ko00982//Drug metabolism - cytochrome P450;ko00480//Glutathione metabolism;ko00590//Arachidonic acid metabolism	K04097
BXY_1006000	9.24	9.97	8.78	8.78	8.83	9.42	Dimethylaniline monooxygenase [N-oxide-forming] 5 [Toxocara canis]	Metabolism	Xenobiotics biodegradation and metabolism;Global and Overview	ko01120//Microbial metabolism in diverse environments;ko00982//Drug metabolism - cytochrome P450	K00485
BXY_1269200	1.79	2.41	2.53	2.65	1.67	2.2	CYtochrome P450 family [Caenorhabditis elegans]	-	-	-	-
BXY_0379700	10.59	11.89	11.01	10.55	10.82	11.17	CYtochrome P450 family [Caenorhabditis elegans]	-	-	-	-
BXY_0189300	72.94	74.05	72.94	60.99	72.1	83.61	PREDICTED: S-crystallin SL11-like [Saccoglossus kowalevskii]	Metabolism	Metabolism of other amino acids;Xenobiotics biodegradation and metabolism;Lipid metabolism;Global and Overview	ko01100//Metabolic pathways;ko00980//Metabolism of xenobiotics by cytochrome P450;ko00982//Drug metabolism - cytochrome P450;ko00480//Glutathione metabolism;ko00590//Arachidonic acid metabolism	K04097
BXY_0055800	3.91	4.58	5.3	3.92	5.65	4.04	cytochrome P450, partial [Pristionchus pacificus]	-	-	-	-
BXY_0299600	439.14	443.29	501.32	472.75	465.26	438.12	Glutathione S-transferase 1 [Toxocara canis]	Metabolism	Metabolism of other amino acids;Xenobiotics biodegradation and metabolism;Global and Overview;Lipid metabolism	ko01100//Metabolic pathways;ko00980//Metabolism of xenobiotics by cytochrome P450;ko00982//Drug metabolism - cytochrome P450;ko00480//Glutathione metabolism;ko00590//Arachidonic acid metabolism	K04097
BXY_1073600	15.17	16.46	13.95	15.7	16.11	13.54	UDP-glucoronosyl and UDP-glucosyl transferase [Oesophagostomum dentatum]	Metabolism	Global and Overview;Xenobiotics biodegradation and metabolism;Metabolism of cofactors and vitamins;Carbohydrate metabolism	ko01100//Metabolic pathways;ko01110//Biosynthesis of secondary metabolites;ko00980//Metabolism of xenobiotics by cytochrome P450;ko00982//Drug metabolism - cytochrome P450;ko00830//Retinol metabolism;ko00500//Starch and sucrose metabolism;ko00983//Drug metabolism - other enzymes;ko00040//Pentose and glucuronate interconversions;ko00860//Porphyrin and chlorophyll metabolism;ko00053//Ascorbate and …	K00699
BXY_0361700	263.21	273.93	283.49	261.73	272.75	283.67	Alcohol dehydrogenase GroES and Alcohol dehydrogenase domain containing protein [Haemonchus contortus]	Metabolism	Global and Overview;Lipid metabolism;Carbohydrate metabolism;Amino acid metabolism;Xenobiotics biodegradation and metabolism;Metabolism of cofactors and vitamins	ko01100//Metabolic pathways;ko01110//Biosynthesis of secondary metabolites;ko01130//Biosynthesis of antibiotics;ko01120//Microbial metabolism in diverse environments;ko00980//Metabolism of xenobiotics by cytochrome P450;ko01200//Carbon metabolism;ko00982//Drug metabolism - cytochrome P450;ko00830//Retinol metabolism;ko00010//Glycolysis / Gluconeogenesis;ko00071//Fatty acid degradation;ko00350//Ty…	K00121
BXY_0209500	0	0	0	0	0	0	CRE-UGT-47 protein [Caenorhabditis remanei]	Metabolism	Global and Overview;Xenobiotics biodegradation and metabolism;Metabolism of cofactors and vitamins;Carbohydrate metabolism	ko01100//Metabolic pathways;ko01110//Biosynthesis of secondary metabolites;ko00980//Metabolism of xenobiotics by cytochrome P450;ko00982//Drug metabolism - cytochrome P450;ko00830//Retinol metabolism;ko00500//Starch and sucrose metabolism;ko00983//Drug metabolism - other enzymes;ko00040//Pentose and glucuronate interconversions;ko00860//Porphyrin and chlorophyll metabolism;ko00053//Ascorbate and …	K00699
BXY_0298900	0	0	0	0	0	0	glutathione S-transferase-1 [Meloidogyne incognita]	Metabolism	Lipid metabolism;Global and Overview;Xenobiotics biodegradation and metabolism;Metabolism of other amino acids	ko01100//Metabolic pathways;ko00980//Metabolism of xenobiotics by cytochrome P450;ko00982//Drug metabolism - cytochrome P450;ko00480//Glutathione metabolism;ko00590//Arachidonic acid metabolism	K04097
BXY_0299800	0	0	0	0	0	0	C. briggsae CBR-GST-38 protein [Caenorhabditis briggsae]	Metabolism	Global and Overview;Lipid metabolism;Metabolism of other amino acids;Xenobiotics biodegradation and metabolism	ko01100//Metabolic pathways;ko00980//Metabolism of xenobiotics by cytochrome P450;ko00982//Drug metabolism - cytochrome P450;ko00480//Glutathione metabolism;ko00590//Arachidonic acid metabolism	K04097
BXY_0651400	0	0	0	0	0	0	cytochrome P450 33C4 [Bursaphelenchus xylophilus]	-	-	-	-
BXY_1025700	0	0	0	0	0	0	Glutathione S-transferase 1 [Toxocara canis]	Metabolism	Xenobiotics biodegradation and metabolism;Metabolism of other amino acids	ko00980//Metabolism of xenobiotics by cytochrome P450;ko00982//Drug metabolism - cytochrome P450;ko00480//Glutathione metabolism	K00799
BXY_1274700	0	0	0	0	0	0	Flavin monooxygenase FMO family and Flavin monooxygenase (FMO) 5 family and Dimethylaniline monooxygenase, N-oxide-forming family and Flavin monooxygenase-like family-containing protein [Strongyloides ratti]	Metabolism	Global and Overview;Xenobiotics biodegradation and metabolism	ko01120//Microbial metabolism in diverse environments;ko00982//Drug metabolism - cytochrome P450	K00485
BXY_1299000	0	0	0	0	0	0	UDP-glucuronosyltransferase [Caenorhabditis elegans]	Metabolism	Metabolism of cofactors and vitamins;Xenobiotics biodegradation and metabolism;Carbohydrate metabolism;Global and Overview	ko01100//Metabolic pathways;ko01110//Biosynthesis of secondary metabolites;ko00980//Metabolism of xenobiotics by cytochrome P450;ko00982//Drug metabolism - cytochrome P450;ko00830//Retinol metabolism;ko00500//Starch and sucrose metabolism;ko00983//Drug metabolism - other enzymes;ko00040//Pentose and glucuronate interconversions;ko00860//Porphyrin and chlorophyll metabolism;ko00053//Ascorbate and …	K00699
BXY_0027000	16.73	17.59	18.38	16.94	17.37	18.8	aldehyde dehydrogenase family protein [Ancylostoma ceylanicum]	Metabolism	Amino acid metabolism;Carbohydrate metabolism;Metabolism of other amino acids;Xenobiotics biodegradation and metabolism;Global and Overview	ko01100//Metabolic pathways;ko01110//Biosynthesis of secondary metabolites;ko01120//Microbial metabolism in diverse environments;ko00980//Metabolism of xenobiotics by cytochrome P450;ko00982//Drug metabolism - cytochrome P450;ko00010//Glycolysis / Gluconeogenesis;ko00350//Tyrosine metabolism;ko00410//beta-Alanine metabolism;ko00360//Phenylalanine metabolism;ko00340//Histidine metabolism	K00129
BXY_0074600	5.69	4.37	5.16	5.06	5.01	5.31	cytochrome P450 33D3 [Bursaphelenchus xylophilus]	-	-	-	-
BXY_0594000	25.18	20.9	26.57	21.17	23.94	29.05	UDP-GlucuronosylTransferase [Caenorhabditis elegans]	Metabolism	Metabolism of cofactors and vitamins;Xenobiotics biodegradation and metabolism;Carbohydrate metabolism;Global and Overview	ko01100//Metabolic pathways;ko01110//Biosynthesis of secondary metabolites;ko00980//Metabolism of xenobiotics by cytochrome P450;ko00982//Drug metabolism - cytochrome P450;ko00830//Retinol metabolism;ko00500//Starch and sucrose metabolism;ko00983//Drug metabolism - other enzymes;ko00040//Pentose and glucuronate interconversions;ko00860//Porphyrin and chlorophyll metabolism;ko00053//Ascorbate and …	K00699
BXY_0386800	1.59	1.5	1.28	0.78	1.61	2.08	Flavin monooxygenase FMO family and Flavin monooxygenase (FMO) 5 family and Dimethylaniline monooxygenase, N-oxide-forming family and Flavin monooxygenase-like family-containing protein [Strongyloides ratti]	Metabolism	Global and Overview;Xenobiotics biodegradation and metabolism	ko01120//Microbial metabolism in diverse environments;ko00982//Drug metabolism - cytochrome P450	K00485
BXY_1641400	15.54	14.05	14.16	15.81	13.96	15.05	UDP-glucuronosyl/UDP-glucosyltransferase family and Dynactin p62 family-containing protein [Strongyloides ratti]	Metabolism	Metabolism of cofactors and vitamins;Xenobiotics biodegradation and metabolism;Carbohydrate metabolism;Global and Overview	ko01100//Metabolic pathways;ko01110//Biosynthesis of secondary metabolites;ko00980//Metabolism of xenobiotics by cytochrome P450;ko00982//Drug metabolism - cytochrome P450;ko00830//Retinol metabolism;ko00500//Starch and sucrose metabolism;ko00983//Drug metabolism - other enzymes;ko00040//Pentose and glucuronate interconversions;ko00860//Porphyrin and chlorophyll metabolism;ko00053//Ascorbate and …	K00699
BXY_1439800	1.79	1.18	2.15	2.1	1.5	1.65	Dimethylaniline monooxygenase [N-oxide-forming] 5 [Toxocara canis]	Metabolism	Global and Overview;Xenobiotics biodegradation and metabolism	ko01120//Microbial metabolism in diverse environments;ko00982//Drug metabolism - cytochrome P450	K00485
BXY_1248400	0.11	0.49	0.77	0.12	0.48	0.81	sigma class glutathione S-transferase [Baylisascaris schroederi]	Metabolism	Global and Overview;Lipid metabolism;Xenobiotics biodegradation and metabolism;Metabolism of other amino acids	ko01100//Metabolic pathways;ko00980//Metabolism of xenobiotics by cytochrome P450;ko00982//Drug metabolism - cytochrome P450;ko00480//Glutathione metabolism;ko00590//Arachidonic acid metabolism	K04097
BXY_1248300	14.92	19.47	15.92	18.75	17.55	15.78	glutathione S-transferase protein [Ancylostoma ceylanicum]	Metabolism	Metabolism of other amino acids;Xenobiotics biodegradation and metabolism;Global and Overview;Lipid metabolism	ko01100//Metabolic pathways;ko00980//Metabolism of xenobiotics by cytochrome P450;ko00982//Drug metabolism - cytochrome P450;ko00480//Glutathione metabolism;ko00590//Arachidonic acid metabolism	K04097
BXY_1356400	31.6	32.47	34.14	30.61	33.44	39.02	Bm6095, isoform b [Brugia malayi]	Metabolism	Xenobiotics biodegradation and metabolism	ko00980//Metabolism of xenobiotics by cytochrome P450	K01253
BXY_0110800	27.11	33.91	34.86	31.65	34.55	34.78	cytochrome P450 33C9 [Bursaphelenchus xylophilus]	-	-	-	-
BXY_0555400	43.81	47.62	51.18	50.74	51.71	48.12	CBN-UGT-46 protein [Caenorhabditis brenneri]	Metabolism	Global and Overview;Xenobiotics biodegradation and metabolism;Metabolism of cofactors and vitamins;Carbohydrate metabolism	ko01100//Metabolic pathways;ko01110//Biosynthesis of secondary metabolites;ko00980//Metabolism of xenobiotics by cytochrome P450;ko00982//Drug metabolism - cytochrome P450;ko00830//Retinol metabolism;ko00500//Starch and sucrose metabolism;ko00983//Drug metabolism - other enzymes;ko00040//Pentose and glucuronate interconversions;ko00860//Porphyrin and chlorophyll metabolism;ko00053//Ascorbate and …	K00699
BXY_0193100	2.32	2.78	2.73	3.07	2.66	2.62	Epoxide hydrolase [Caenorhabditis elegans]	Metabolism	Xenobiotics biodegradation and metabolism	ko00980//Metabolism of xenobiotics by cytochrome P450	K01253
BXY_1372400	50.22	47.58	57.55	48.56	55.08	62.23	C. briggsae CBR-ALH-4 protein [Caenorhabditis briggsae]	Metabolism	Global and Overview;Carbohydrate metabolism;Amino acid metabolism;Xenobiotics biodegradation and metabolism;Metabolism of other amino acids	ko01100//Metabolic pathways;ko01110//Biosynthesis of secondary metabolites;ko01120//Microbial metabolism in diverse environments;ko00980//Metabolism of xenobiotics by cytochrome P450;ko00982//Drug metabolism - cytochrome P450;ko00010//Glycolysis / Gluconeogenesis;ko00350//Tyrosine metabolism;ko00410//beta-Alanine metabolism;ko00360//Phenylalanine metabolism;ko00340//Histidine metabolism	K00129
BXY_1111200	1.93	1.84	2.27	2.32	2.33	1.82	PREDICTED: trans-1,2-dihydrobenzene-1,2-diol dehydrogenase [Sinocyclocheilus grahami]	Metabolism	Carbohydrate metabolism;Xenobiotics biodegradation and metabolism	ko00980//Metabolism of xenobiotics by cytochrome P450;ko00040//Pentose and glucuronate interconversions	K00078
BXY_0075300	18.49	15.41	15.37	17.55	17.52	18.67	Dimethylaniline monooxygenase [N-oxide-forming] 5 [Toxocara canis]	Metabolism	Xenobiotics biodegradation and metabolism;Global and Overview	ko01120//Microbial metabolism in diverse environments;ko00982//Drug metabolism - cytochrome P450	K00485
BXY_0727100	43.45	47.12	50.71	42.11	54.58	57.42	DsbA-like protein [Oesophagostomum dentatum]	Cellular Processes;Metabolism	Transport and catabolism;Xenobiotics biodegradation and metabolism;Metabolism of other amino acids	ko00980//Metabolism of xenobiotics by cytochrome P450;ko00982//Drug metabolism - cytochrome P450;ko04146//Peroxisome;ko00480//Glutathione metabolism	K13299
BXY_0584300	8.57	8.62	8.2	10.61	7.78	9.67	UDP-glucuronosyltransferase 2C1 [Toxocara canis]	Metabolism	Global and Overview;Carbohydrate metabolism;Xenobiotics biodegradation and metabolism;Metabolism of cofactors and vitamins	ko01100//Metabolic pathways;ko01110//Biosynthesis of secondary metabolites;ko00980//Metabolism of xenobiotics by cytochrome P450;ko00982//Drug metabolism - cytochrome P450;ko00830//Retinol metabolism;ko00500//Starch and sucrose metabolism;ko00983//Drug metabolism - other enzymes;ko00040//Pentose and glucuronate interconversions;ko00860//Porphyrin and chlorophyll metabolism;ko00053//Ascorbate and …	K00699
BXY_1330800	4.38	3.1	3.09	3.35	3.68	4.67	UDP-glucuronosyltransferase 1-2, partial [Toxocara canis]	Metabolism	Global and Overview;Xenobiotics biodegradation and metabolism;Metabolism of cofactors and vitamins;Carbohydrate metabolism	ko01100//Metabolic pathways;ko01110//Biosynthesis of secondary metabolites;ko00980//Metabolism of xenobiotics by cytochrome P450;ko00982//Drug metabolism - cytochrome P450;ko00830//Retinol metabolism;ko00500//Starch and sucrose metabolism;ko00983//Drug metabolism - other enzymes;ko00040//Pentose and glucuronate interconversions;ko00860//Porphyrin and chlorophyll metabolism;ko00053//Ascorbate and …	K00699
BXY_0016100	66.64	67.59	75.76	70.64	76.15	85.69	PREDICTED: trans-1,2-dihydrobenzene-1,2-diol dehydrogenase [Sinocyclocheilus grahami]	Metabolism	Xenobiotics biodegradation and metabolism;Carbohydrate metabolism	ko00980//Metabolism of xenobiotics by cytochrome P450;ko00040//Pentose and glucuronate interconversions	K00078
BXY_1074200	128.19	128.04	131.55	142.75	144.42	142.41	Epoxide hydrolase 1 [Toxocara canis]	Metabolism	Xenobiotics biodegradation and metabolism	ko00980//Metabolism of xenobiotics by cytochrome P450	K01253
BXY_1066200	10.14	10.56	11.82	12.68	11.08	12.52	CRE-UGT-15 protein [Caenorhabditis remanei]	Metabolism	Carbohydrate metabolism;Xenobiotics biodegradation and metabolism;Metabolism of cofactors and vitamins;Global and Overview	ko01100//Metabolic pathways;ko01110//Biosynthesis of secondary metabolites;ko00980//Metabolism of xenobiotics by cytochrome P450;ko00982//Drug metabolism - cytochrome P450;ko00830//Retinol metabolism;ko00500//Starch and sucrose metabolism;ko00983//Drug metabolism - other enzymes;ko00040//Pentose and glucuronate interconversions;ko00860//Porphyrin and chlorophyll metabolism;ko00053//Ascorbate and …	K00699
BXY_1212400	25.89	25.03	27.4	28.02	28.65	31.2	Protein CBR-UGT-47 [Caenorhabditis briggsae]	Metabolism	Metabolism of cofactors and vitamins;Xenobiotics biodegradation and metabolism;Carbohydrate metabolism;Global and Overview	ko01100//Metabolic pathways;ko01110//Biosynthesis of secondary metabolites;ko00980//Metabolism of xenobiotics by cytochrome P450;ko00982//Drug metabolism - cytochrome P450;ko00830//Retinol metabolism;ko00500//Starch and sucrose metabolism;ko00983//Drug metabolism - other enzymes;ko00040//Pentose and glucuronate interconversions;ko00860//Porphyrin and chlorophyll metabolism;ko00053//Ascorbate and …	K00699
BXY_1297200	2.03	0.67	2.11	1.31	2.36	1.78	glutathione S-transferase-1 [Meloidogyne incognita]	Metabolism	Metabolism of other amino acids;Xenobiotics biodegradation and metabolism;Lipid metabolism;Global and Overview	ko01100//Metabolic pathways;ko00980//Metabolism of xenobiotics by cytochrome P450;ko00982//Drug metabolism - cytochrome P450;ko00480//Glutathione metabolism;ko00590//Arachidonic acid metabolism	K04097
BXY_0497200	125.49	126.17	134.04	140.03	149.29	148.29	hydrolase, alpha/beta domain protein [Necator americanus]	Metabolism	Xenobiotics biodegradation and metabolism	ko00980//Metabolism of xenobiotics by cytochrome P450	K01253
BXY_1706100	1.49	1.15	0.81	1.13	1.25	1.57	C. briggsae CBR-GST-9 protein [Caenorhabditis briggsae]	Metabolism	Xenobiotics biodegradation and metabolism;Metabolism of other amino acids	ko00980//Metabolism of xenobiotics by cytochrome P450;ko00982//Drug metabolism - cytochrome P450;ko00480//Glutathione metabolism	K00799
BXY_1073700	12.02	13.82	12.85	15.66	13.58	15.25	UDP-glucuronosyl UDP-glucosyltransferase domain containing protein [Haemonchus contortus]	Metabolism	Global and Overview;Metabolism of cofactors and vitamins;Xenobiotics biodegradation and metabolism;Carbohydrate metabolism	ko01100//Metabolic pathways;ko01110//Biosynthesis of secondary metabolites;ko00980//Metabolism of xenobiotics by cytochrome P450;ko00982//Drug metabolism - cytochrome P450;ko00830//Retinol metabolism;ko00500//Starch and sucrose metabolism;ko00983//Drug metabolism - other enzymes;ko00040//Pentose and glucuronate interconversions;ko00860//Porphyrin and chlorophyll metabolism;ko00053//Ascorbate and …	K00699
BXY_1669000	29.11	33.52	35.24	37.01	39.48	36.27	oxidoreductase, short chain dehydrogenase/reductase family protein [Brugia malayi]	Metabolism	Global and Overview;Lipid metabolism;Xenobiotics biodegradation and metabolism	ko01100//Metabolic pathways;ko00980//Metabolism of xenobiotics by cytochrome P450;ko00590//Arachidonic acid metabolism	K00079
BXY_1345300	2.18	1.76	1.57	2.39	1.86	2.15	cytochrome P450 [Pristionchus pacificus]	-	-	-	-
BXY_0300000	2.2	1.94	4.21	2.53	3.8	3.37	Glutathione S-transferase domain containing protein [Haemonchus contortus]	Metabolism	Xenobiotics biodegradation and metabolism;Metabolism of other amino acids	ko00980//Metabolism of xenobiotics by cytochrome P450;ko00982//Drug metabolism - cytochrome P450;ko00480//Glutathione metabolism	K00799
BXY_0777800	3.32	3.61	3.44	3.77	3.49	4.83	CRE-GST-5 protein [Caenorhabditis remanei]	Metabolism	Metabolism of other amino acids;Xenobiotics biodegradation and metabolism	ko00980//Metabolism of xenobiotics by cytochrome P450;ko00982//Drug metabolism - cytochrome P450;ko00480//Glutathione metabolism	K00799
BXY_0559700	4.31	3.67	3.58	4.77	3.8	5.06	Aldehyde dehydrogenase [Caenorhabditis elegans]	Metabolism	Global and Overview;Carbohydrate metabolism;Amino acid metabolism;Xenobiotics biodegradation and metabolism;Metabolism of other amino acids	ko01100//Metabolic pathways;ko01110//Biosynthesis of secondary metabolites;ko01120//Microbial metabolism in diverse environments;ko00980//Metabolism of xenobiotics by cytochrome P450;ko00982//Drug metabolism - cytochrome P450;ko00010//Glycolysis / Gluconeogenesis;ko00350//Tyrosine metabolism;ko00410//beta-Alanine metabolism;ko00360//Phenylalanine metabolism;ko00340//Histidine metabolism	K00129
BXY_1560800	16.9	17.8	18.54	17.1	21.91	23.82	PREDICTED: trans-1,2-dihydrobenzene-1,2-diol dehydrogenase [Anolis carolinensis]	Metabolism	Carbohydrate metabolism;Xenobiotics biodegradation and metabolism	ko00980//Metabolism of xenobiotics by cytochrome P450;ko00040//Pentose and glucuronate interconversions	K00078
BXY_1768700	2.33	2.91	2.5	2.32	3.6	3.28	CBN-SODH-2 protein [Caenorhabditis brenneri]	Metabolism	Lipid metabolism;Global and Overview;Xenobiotics biodegradation and metabolism;Metabolism of cofactors and vitamins;Carbohydrate metabolism;Amino acid metabolism	ko01100//Metabolic pathways;ko01110//Biosynthesis of secondary metabolites;ko01130//Biosynthesis of antibiotics;ko01120//Microbial metabolism in diverse environments;ko00980//Metabolism of xenobiotics by cytochrome P450;ko00982//Drug metabolism - cytochrome P450;ko00830//Retinol metabolism;ko00010//Glycolysis / Gluconeogenesis;ko00071//Fatty acid degradation;ko00350//Tyrosine metabolism;ko01220//…	K13953
BXY_0299700	142.44	138.54	161.08	180.74	169.3	179.14	PREDICTED: glutathione S-transferase-like [Megachile rotundata]	Metabolism	Xenobiotics biodegradation and metabolism;Metabolism of other amino acids;Global and Overview;Lipid metabolism	ko01100//Metabolic pathways;ko00980//Metabolism of xenobiotics by cytochrome P450;ko00982//Drug metabolism - cytochrome P450;ko00480//Glutathione metabolism;ko00590//Arachidonic acid metabolism	K04097
BXY_0816800	0.7	0.6	0.95	1.12	0.82	0.77	CYtochrome P450 family [Caenorhabditis elegans]	-	-	-	-
BXY_1088100	21.19	19.99	22.59	27.21	26.32	23.32	UDP-glucuronosyltransferase 2C1 [Toxocara canis]	Metabolism	Metabolism of cofactors and vitamins;Xenobiotics biodegradation and metabolism;Carbohydrate metabolism;Global and Overview	ko01100//Metabolic pathways;ko01110//Biosynthesis of secondary metabolites;ko00980//Metabolism of xenobiotics by cytochrome P450;ko00982//Drug metabolism - cytochrome P450;ko00830//Retinol metabolism;ko00500//Starch and sucrose metabolism;ko00983//Drug metabolism - other enzymes;ko00040//Pentose and glucuronate interconversions;ko00860//Porphyrin and chlorophyll metabolism;ko00053//Ascorbate and …	K00699
BXY_1510200	3.78	5.88	5.79	5.44	6.07	7.2	CYtochrome P450 family [Caenorhabditis elegans]	-	-	-	-
BXY_1006100	1.3	1.28	0.88	1.31	1.69	1.2	Flavin-binding monooxygenase-like protein [Necator americanus]	Metabolism	Global and Overview;Xenobiotics biodegradation and metabolism	ko01120//Microbial metabolism in diverse environments;ko00982//Drug metabolism - cytochrome P450	K00485
BXY_1088500	3.27	3.04	3.25	3.78	3.53	4.36	UDP-glucuronosyltransferase 2C1 [Toxocara canis]	Metabolism	Carbohydrate metabolism;Metabolism of cofactors and vitamins;Xenobiotics biodegradation and metabolism;Global and Overview	ko01100//Metabolic pathways;ko01110//Biosynthesis of secondary metabolites;ko00980//Metabolism of xenobiotics by cytochrome P450;ko00982//Drug metabolism - cytochrome P450;ko00830//Retinol metabolism;ko00500//Starch and sucrose metabolism;ko00983//Drug metabolism - other enzymes;ko00040//Pentose and glucuronate interconversions;ko00860//Porphyrin and chlorophyll metabolism;ko00053//Ascorbate and …	K00699
BXY_1673600	5.59	4.57	6.73	6.78	6.79	7.19	PREDICTED: trans-1,2-dihydrobenzene-1,2-diol dehydrogenase isoform X1 [Anolis carolinensis]	Metabolism	Carbohydrate metabolism;Xenobiotics biodegradation and metabolism	ko00980//Metabolism of xenobiotics by cytochrome P450;ko00040//Pentose and glucuronate interconversions	K00078
BXY_0829400	17.36	16.41	16.54	19.37	23.28	19.97	Protein CBG23714 [Caenorhabditis briggsae]	Metabolism	Global and Overview;Xenobiotics biodegradation and metabolism;Metabolism of cofactors and vitamins;Carbohydrate metabolism	ko01100//Metabolic pathways;ko01110//Biosynthesis of secondary metabolites;ko00980//Metabolism of xenobiotics by cytochrome P450;ko00982//Drug metabolism - cytochrome P450;ko00830//Retinol metabolism;ko00500//Starch and sucrose metabolism;ko00983//Drug metabolism - other enzymes;ko00040//Pentose and glucuronate interconversions;ko00860//Porphyrin and chlorophyll metabolism;ko00053//Ascorbate and …	K00699
BXY_0492900	45.09	51.8	49.9	63.71	60.7	60.81	CBN-SODH-2 protein [Caenorhabditis brenneri]	Metabolism	Global and Overview;Lipid metabolism;Amino acid metabolism;Carbohydrate metabolism;Metabolism of cofactors and vitamins;Xenobiotics biodegradation and metabolism	ko01100//Metabolic pathways;ko01110//Biosynthesis of secondary metabolites;ko01130//Biosynthesis of antibiotics;ko01120//Microbial metabolism in diverse environments;ko00980//Metabolism of xenobiotics by cytochrome P450;ko00982//Drug metabolism - cytochrome P450;ko00830//Retinol metabolism;ko00010//Glycolysis / Gluconeogenesis;ko00071//Fatty acid degradation;ko00350//Tyrosine metabolism;ko01220//…	K13953
BXY_0817700	0.05	0.27	0.28	0.05	0.32	0.41	CYtochrome P450 family [Caenorhabditis elegans]	-	-	-	-
BXY_0651500	5.3	6.14	6.45	7.93	8.2	7.22	CYtochrome P450 family [Caenorhabditis elegans]	-	-	-	-
BXY_1560700	38.41	47.82	50.86	52.53	59.96	67.69	PREDICTED: trans-1,2-dihydrobenzene-1,2-diol dehydrogenase [Anolis carolinensis]	Metabolism	Xenobiotics biodegradation and metabolism;Carbohydrate metabolism	ko00980//Metabolism of xenobiotics by cytochrome P450;ko00040//Pentose and glucuronate interconversions	K00078
BXY_0411400	31.74	38.61	43.96	46.49	52.64	51.14	CYtochrome P450 family [Caenorhabditis elegans]	-	-	-	-
BXY_1008500	5.2	4.76	4.42	6.53	6.17	6.4	CYtochrome P450 family [Caenorhabditis elegans]	-	-	-	-
BXY_1769600	13.68	13.47	13.64	17.42	18.98	18.28	C. briggsae CBR-UGT-58 protein [Caenorhabditis briggsae]	Metabolism	Global and Overview;Xenobiotics biodegradation and metabolism;Metabolism of cofactors and vitamins;Carbohydrate metabolism	ko01100//Metabolic pathways;ko01110//Biosynthesis of secondary metabolites;ko00980//Metabolism of xenobiotics by cytochrome P450;ko00982//Drug metabolism - cytochrome P450;ko00830//Retinol metabolism;ko00500//Starch and sucrose metabolism;ko00983//Drug metabolism - other enzymes;ko00040//Pentose and glucuronate interconversions;ko00860//Porphyrin and chlorophyll metabolism;ko00053//Ascorbate and …	K00699
BXY_1167200	7.56	7.86	8.58	10.2	10.64	11.86	Flavin-containing monooxygenase FMO domain containing protein [Haemonchus contortus]	Metabolism	Xenobiotics biodegradation and metabolism;Global and Overview	ko01120//Microbial metabolism in diverse environments;ko00982//Drug metabolism - cytochrome P450	K00485
BXY_1487600	17.84	22.5	23.81	30.46	30.34	27.09	Epoxide hydrolase [Caenorhabditis elegans]	Metabolism	Xenobiotics biodegradation and metabolism	ko00980//Metabolism of xenobiotics by cytochrome P450	K01253
BXY_0673700	67.69	71.05	84.72	102.2	109.3	98.02	Flavin-containing monooxygenase FMO domain containing protein [Haemonchus contortus]	Metabolism	Global and Overview;Xenobiotics biodegradation and metabolism	ko01120//Microbial metabolism in diverse environments;ko00982//Drug metabolism - cytochrome P450	K00485
BXY_0299200	27.4	23.27	36.02	34.65	47.33	39.39	Glutathione S-transferase, partial [Pristionchus pacificus]	Metabolism	Lipid metabolism;Global and Overview;Xenobiotics biodegradation and metabolism;Metabolism of other amino acids	ko01100//Metabolic pathways;ko00980//Metabolism of xenobiotics by cytochrome P450;ko00982//Drug metabolism - cytochrome P450;ko00480//Glutathione metabolism;ko00590//Arachidonic acid metabolism	K04097
BXY_0557700	6.09	7.7	10.53	9.91	11.89	12.67	hydrolase, alpha/beta domain protein [Necator americanus]	Metabolism	Xenobiotics biodegradation and metabolism	ko00980//Metabolism of xenobiotics by cytochrome P450	K01253
BXY_0110900	2.12	2.53	2.71	2.8	3.75	4.04	cytochrome P450 33C9 [Bursaphelenchus xylophilus]	-	-	-	-
BXY_1574400	41.1	37.24	48.57	62.2	63.14	58.61	CBN-SODH-2 protein [Caenorhabditis brenneri]	Metabolism	Global and Overview;Lipid metabolism;Amino acid metabolism;Carbohydrate metabolism;Xenobiotics biodegradation and metabolism;Metabolism of cofactors and vitamins	ko01100//Metabolic pathways;ko01110//Biosynthesis of secondary metabolites;ko01130//Biosynthesis of antibiotics;ko01120//Microbial metabolism in diverse environments;ko00980//Metabolism of xenobiotics by cytochrome P450;ko00982//Drug metabolism - cytochrome P450;ko00830//Retinol metabolism;ko00010//Glycolysis / Gluconeogenesis;ko00071//Fatty acid degradation;ko00350//Tyrosine metabolism;ko01220//…	K13953
BXY_0185400	26.03	29.58	30.83	39.89	43.55	41.99	UDP-glucoronosyl and UDP-glucosyl transferase [Oesophagostomum dentatum]	Metabolism	Global and Overview;Carbohydrate metabolism;Xenobiotics biodegradation and metabolism;Metabolism of cofactors and vitamins	ko01100//Metabolic pathways;ko01110//Biosynthesis of secondary metabolites;ko00980//Metabolism of xenobiotics by cytochrome P450;ko00982//Drug metabolism - cytochrome P450;ko00830//Retinol metabolism;ko00500//Starch and sucrose metabolism;ko00983//Drug metabolism - other enzymes;ko00040//Pentose and glucuronate interconversions;ko00860//Porphyrin and chlorophyll metabolism;ko00053//Ascorbate and …	K00699
BXY_0299400	2.3	2.57	2.44	3.78	3.78	3.09	Probable glutathione S-transferase 6 [Caenorhabditis elegans]	Metabolism	Metabolism of other amino acids;Xenobiotics biodegradation and metabolism	ko00980//Metabolism of xenobiotics by cytochrome P450;ko00982//Drug metabolism - cytochrome P450;ko00480//Glutathione metabolism	K00799
BXY_0727000	5.39	4.58	5.07	8.02	6.49	7.45	DsbA-like protein [Oesophagostomum dentatum]	Metabolism;Cellular Processes	Transport and catabolism;Xenobiotics biodegradation and metabolism;Metabolism of other amino acids	ko00980//Metabolism of xenobiotics by cytochrome P450;ko00982//Drug metabolism - cytochrome P450;ko04146//Peroxisome;ko00480//Glutathione metabolism	K13299
BXY_1343700	0	0.4	0	0	0.59	0	UDP-GlucuronosylTransferase [Caenorhabditis elegans]	Metabolism	Lipid metabolism;Global and Overview;Metabolism of cofactors and vitamins;Xenobiotics biodegradation and metabolism;Carbohydrate metabolism	ko01100//Metabolic pathways;ko01110//Biosynthesis of secondary metabolites;ko00980//Metabolism of xenobiotics by cytochrome P450;ko00982//Drug metabolism - cytochrome P450;ko00830//Retinol metabolism;ko00500//Starch and sucrose metabolism;ko00983//Drug metabolism - other enzymes;ko00040//Pentose and glucuronate interconversions;ko00860//Porphyrin and chlorophyll metabolism;ko00053//Ascorbate and …	K00699
BXY_0628900	1.14	0.51	0.94	1.5	0.63	1.7	sigma class glutathione S-transferase [Baylisascaris schroederi]	Metabolism	Metabolism of other amino acids;Xenobiotics biodegradation and metabolism	ko00980//Metabolism of xenobiotics by cytochrome P450;ko00982//Drug metabolism - cytochrome P450;ko00480//Glutathione metabolism	K00799
BXY_0111700	2.49	3.11	2.53	4.14	3.3	4.59	cytochrome P450 33C4 [Bursaphelenchus xylophilus]	-	-	-	-
BXY_1477400	4.34	2.24	0.65	3.76	4.04	3.11	Glutathione S-transferase 1 [Toxocara canis]	Metabolism	Metabolism of other amino acids;Xenobiotics biodegradation and metabolism;Lipid metabolism;Global and Overview	ko01100//Metabolic pathways;ko00980//Metabolism of xenobiotics by cytochrome P450;ko00982//Drug metabolism - cytochrome P450;ko00480//Glutathione metabolism;ko00590//Arachidonic acid metabolism	K04097
BXY_0800200	11.59	12.16	12.17	15.82	20.55	18.48	cytochrome P450 33C9 [Bursaphelenchus xylophilus]	-	-	-	-
BXY_0594200	0	0	0.13	0	0	0.2	glutathione S-transferase-1 [Meloidogyne incognita]	Metabolism	Xenobiotics biodegradation and metabolism;Metabolism of other amino acids	ko00980//Metabolism of xenobiotics by cytochrome P450;ko00982//Drug metabolism - cytochrome P450;ko00480//Glutathione metabolism	K00799
BXY_0852800	0.12	0.14	0.07	0.07	0.13	0.31	Flavin-containing monooxygenase FMO domain containing protein [Haemonchus contortus]	Metabolism	Xenobiotics biodegradation and metabolism;Global and Overview	ko01120//Microbial metabolism in diverse environments;ko00982//Drug metabolism - cytochrome P450	K00485
XLOC_010657	1.08	0.6	0.76	1.06	1.18	1.85	UDP-glucoronosyl and UDP-glucosyl transferase [Ancylostoma duodenale]	Metabolism	Carbohydrate metabolism;Metabolism of cofactors and vitamins;Xenobiotics biodegradation and metabolism;Global and Overview	ko01100//Metabolic pathways;ko01110//Biosynthesis of secondary metabolites;ko00980//Metabolism of xenobiotics by cytochrome P450;ko00982//Drug metabolism - cytochrome P450;ko00830//Retinol metabolism;ko00500//Starch and sucrose metabolism;ko00983//Drug metabolism - other enzymes;ko00040//Pentose and glucuronate interconversions;ko00860//Porphyrin and chlorophyll metabolism;ko00053//Ascorbate and …	K00699
BXY_1767700	4237.06	3956.59	4562.34	7402.66	7376.22	6834.94	Alcohol dehydrogenase 1 [Caenorhabditis elegans]	Metabolism	Global and Overview;Lipid metabolism;Carbohydrate metabolism;Amino acid metabolism;Metabolism of cofactors and vitamins;Xenobiotics biodegradation and metabolism	ko01100//Metabolic pathways;ko01110//Biosynthesis of secondary metabolites;ko01130//Biosynthesis of antibiotics;ko01120//Microbial metabolism in diverse environments;ko00980//Metabolism of xenobiotics by cytochrome P450;ko00982//Drug metabolism - cytochrome P450;ko00830//Retinol metabolism;ko00010//Glycolysis / Gluconeogenesis;ko00071//Fatty acid degradation;ko00350//Tyrosine metabolism;ko01220//…	K13953
BXY_0673600	113.49	121.39	139.24	220.94	220.81	199.44	Flavin-containing monooxygenase FMO domain containing protein [Haemonchus contortus]	Metabolism	Xenobiotics biodegradation and metabolism;Global and Overview	ko01120//Microbial metabolism in diverse environments;ko00982//Drug metabolism - cytochrome P450	K00485
BXY_0076500	0.2	0.05	0.11	0.21	0.21	0.25	CYtochrome P450 family [Caenorhabditis elegans]	-	-	-	-
BXY_0210100	311.47	358.06	568.21	710.8	842.97	757.21	Alcohol dehydrogenase 1 [Caenorhabditis elegans]	Metabolism	Lipid metabolism;Global and Overview;Metabolism of cofactors and vitamins;Xenobiotics biodegradation and metabolism;Amino acid metabolism;Carbohydrate metabolism	ko01100//Metabolic pathways;ko01110//Biosynthesis of secondary metabolites;ko01130//Biosynthesis of antibiotics;ko01120//Microbial metabolism in diverse environments;ko00980//Metabolism of xenobiotics by cytochrome P450;ko00982//Drug metabolism - cytochrome P450;ko00830//Retinol metabolism;ko00010//Glycolysis / Gluconeogenesis;ko00071//Fatty acid degradation;ko00350//Tyrosine metabolism;ko01220//…	K13953
BXY_1673100	11.33	10.14	13.1	21.6	22.63	21.51	UDP-glucuronosyltransferase 2C1 [Toxocara canis]	Metabolism	Xenobiotics biodegradation and metabolism;Metabolism of cofactors and vitamins;Carbohydrate metabolism;Global and Overview	ko01100//Metabolic pathways;ko01110//Biosynthesis of secondary metabolites;ko00980//Metabolism of xenobiotics by cytochrome P450;ko00982//Drug metabolism - cytochrome P450;ko00830//Retinol metabolism;ko00500//Starch and sucrose metabolism;ko00983//Drug metabolism - other enzymes;ko00040//Pentose and glucuronate interconversions;ko00860//Porphyrin and chlorophyll metabolism;ko00053//Ascorbate and …	K00699
BXY_0111800	3.59	4.66	5.13	7.44	9.23	9.16	cytochrome P450 33C9 [Bursaphelenchus xylophilus]	-	-	-	-
BXY_0557600	12.53	11.52	11.98	24.33	23.18	22.9	hydrolase, alpha/beta domain protein [Necator americanus]	Metabolism	Xenobiotics biodegradation and metabolism	ko00980//Metabolism of xenobiotics by cytochrome P450	K01253
BXY_1036600	4.36	3.97	4.35	7.88	8.83	8.54	Aldehyde dehydrogenase NAD(P)-dependent family and Aldehyde dehydrogenase domain and Aldehyde/histidinol dehydrogenase domain and Aldehyde dehydrogenase, N-terminal domain and Aldehyde dehydrogenase, C-terminal domain-containing protein [Strongyloides ratti]	Metabolism	Global and Overview;Amino acid metabolism;Carbohydrate metabolism;Metabolism of other amino acids;Xenobiotics biodegradation and metabolism	ko01100//Metabolic pathways;ko01110//Biosynthesis of secondary metabolites;ko01120//Microbial metabolism in diverse environments;ko00980//Metabolism of xenobiotics by cytochrome P450;ko00982//Drug metabolism - cytochrome P450;ko00010//Glycolysis / Gluconeogenesis;ko00350//Tyrosine metabolism;ko00410//beta-Alanine metabolism;ko00360//Phenylalanine metabolism;ko00340//Histidine metabolism	K00129
BXY_0299100	0.35	0.26	0.41	0.63	1.01	0.46	Glutathione S-transferase, partial [Pristionchus pacificus]	Metabolism	Xenobiotics biodegradation and metabolism;Metabolism of other amino acids	ko00980//Metabolism of xenobiotics by cytochrome P450;ko00982//Drug metabolism - cytochrome P450;ko00480//Glutathione metabolism	K00799
BXY_1185500	3.52	4.09	4.22	8.11	9.13	8.32	Cytochrome P450 4V2 [Strongyloides ratti]	-	-	-	-
BXY_1088600	0.74	0.26	0.54	1.11	1.06	1.26	UDP-glucuronosyltransferase 2C1 [Toxocara canis]	Metabolism	Carbohydrate metabolism;Metabolism of cofactors and vitamins;Xenobiotics biodegradation and metabolism;Global and Overview	ko01100//Metabolic pathways;ko01110//Biosynthesis of secondary metabolites;ko00980//Metabolism of xenobiotics by cytochrome P450;ko00982//Drug metabolism - cytochrome P450;ko00830//Retinol metabolism;ko00500//Starch and sucrose metabolism;ko00983//Drug metabolism - other enzymes;ko00040//Pentose and glucuronate interconversions;ko00860//Porphyrin and chlorophyll metabolism;ko00053//Ascorbate and …	K00699
BXY_0298200	0.52	0.44	0	0.71	0.28	1.26	sigma class glutathione S-transferase [Baylisascaris schroederi]	Metabolism	Xenobiotics biodegradation and metabolism;Metabolism of other amino acids	ko00980//Metabolism of xenobiotics by cytochrome P450;ko00982//Drug metabolism - cytochrome P450;ko00480//Glutathione metabolism	K00799
BXY_1574200	47.56	49.99	92.23	128.22	167.09	158.16	CBN-SODH-2 protein [Caenorhabditis brenneri]	Metabolism	Lipid metabolism;Global and Overview;Xenobiotics biodegradation and metabolism;Metabolism of cofactors and vitamins;Carbohydrate metabolism;Amino acid metabolism	ko01100//Metabolic pathways;ko01110//Biosynthesis of secondary metabolites;ko01130//Biosynthesis of antibiotics;ko01120//Microbial metabolism in diverse environments;ko00980//Metabolism of xenobiotics by cytochrome P450;ko00982//Drug metabolism - cytochrome P450;ko00830//Retinol metabolism;ko00010//Glycolysis / Gluconeogenesis;ko00071//Fatty acid degradation;ko00350//Tyrosine metabolism;ko01220//…	K13953
BXY_1222800	0.32	0.36	0.09	0.79	0.71	0.55	UDP-GlucuronosylTransferase [Caenorhabditis elegans]	Metabolism	Carbohydrate metabolism;Metabolism of cofactors and vitamins;Xenobiotics biodegradation and metabolism;Global and Overview	ko01100//Metabolic pathways;ko01110//Biosynthesis of secondary metabolites;ko00980//Metabolism of xenobiotics by cytochrome P450;ko00982//Drug metabolism - cytochrome P450;ko00830//Retinol metabolism;ko00500//Starch and sucrose metabolism;ko00983//Drug metabolism - other enzymes;ko00040//Pentose and glucuronate interconversions;ko00860//Porphyrin and chlorophyll metabolism;ko00053//Ascorbate and …	K00699
BXY_0690100	0.26	0.1	0.21	0.48	0.39	0.73	Dimethylaniline monooxygenase [N-oxide-forming] 5 [Toxocara canis]	Metabolism	Xenobiotics biodegradation and metabolism;Global and Overview	ko01120//Microbial metabolism in diverse environments;ko00982//Drug metabolism - cytochrome P450	K00485
BXY_0959300	0.6	0.15	0.71	2.64	2.57	3.44	C. briggsae CBR-SODH-1 protein [Caenorhabditis briggsae]	Metabolism	Global and Overview;Lipid metabolism;Carbohydrate metabolism;Amino acid metabolism;Metabolism of cofactors and vitamins;Xenobiotics biodegradation and metabolism	ko01100//Metabolic pathways;ko01110//Biosynthesis of secondary metabolites;ko01130//Biosynthesis of antibiotics;ko01120//Microbial metabolism in diverse environments;ko00980//Metabolism of xenobiotics by cytochrome P450;ko00982//Drug metabolism - cytochrome P450;ko00830//Retinol metabolism;ko00010//Glycolysis / Gluconeogenesis;ko00071//Fatty acid degradation;ko00350//Tyrosine metabolism;ko01220//…	K13953
BXY_1258300	0	0	0	0	0.16	0	cytochrome P450 [Pristionchus pacificus]	-	-	-	-
BXY_1271100	0	0	0	0	0.12	0.12	CYtochrome P450 family [Caenorhabditis elegans]	-	-	-	-
BXY_0628700	0	0	0	0.38	0	0.13	sigma class glutathione S-transferase [Baylisascaris schroederi]	Metabolism	Metabolism of other amino acids;Xenobiotics biodegradation and metabolism	ko00980//Metabolism of xenobiotics by cytochrome P450;ko00982//Drug metabolism - cytochrome P450;ko00480//Glutathione metabolism	K00799
